# Supplementary material for: Estradiol and high fat diet associate with changes in gut microbiota in female ob/ob mice
Source: Sci Rep. 2019 Dec 27;9:20192. doi: 10.1038/s41598-019-56723-1 (PMC6934844; doi:10.1038/s41598-019-56723-1)
Supplement: Supplementary file 2 — Supplementary Table 1. [file 41598_2019_56723_MOESM2_ESM.xlsx]

## Sheet: treatment
Manuscript Title: Estradiol and high fat diet associate with changes in gut microbiota in female ob/ob mice
Supplemental Table 1: Changes in taxa relative abundances across days as an effect of estradiol treatment. Highlighted cells are considered statistically significant at q-values <0.1.
	DAY 4				DAY 7				DAY 15				DAY 23				DAY 31				DAY 35
			Confidence Interval				Confidence Interval				Confidence Interval				Confidence Interval				Confidence Interval				Confidence Interval
	q-value	Fold change (Veh/E2)	0.025	0.975	q-value	Fold change (Veh/E2)	0.025	97.5%%	q-value	Fold change (Veh/E2)	0.025	0.975	q-value	Fold change (Veh/E2)	0.025	0.975	q-value	Fold change (Veh/E2)	0.025	0.975	q value	Fold change (Veh/E2)	0.025	0.975
Firmicutes	0.71902	0.623525	-1.06642	2.31347	0.62909	0.0491124	-0.0901031	0.188328	0.997138	0.00129168	-0.0960961	0.0986794	0.0115841	0.132167	0.0413397	0.222994	0.0602553	0.214616	0.0572125	0.37202	0.0423398	0.183446	0.0427839	0.324107
Bacilli	0.699939	-0.297774	-0.953308	0.357759	0.891109	-0.0983358	-0.527654	0.330982	0.129222	0.542291	0.0222102	1.06237	0.0258096	0.574229	0.154193	0.994265	0.00464039	0.98708	0.415408	1.55875	0.0286742	0.761259	0.216713	1.30581
Bacillales	0.896485	-0.207838	-0.751587	0.33591	0.794559	-0.273009	-0.971765	0.425747	0.834433	-0.174723	-0.683223	0.333777	0.535558	-0.236864	-0.615797	0.142069	0.0048078	0.625626	0.259707	0.991546	0.915491	-0.286955	-0.829639	0.255729
Bacillaceae	0.997333	0.00838486	-0.495229	0.511999	0.872947	-0.221183	-0.935806	0.49344	0.975893	-0.114666	-0.691988	0.462655	0.997011	0.0390108	-0.474158	0.552179	0.0661235	0.502151	0.126372	0.87793	0.997836	-0.0388962	-0.634788	0.556995
Bacillus	0.99764	0.00838486	-0.495229	0.511999	0.956538	-0.219025	-0.934216	0.496166	0.99713	-0.10747	-0.687323	0.472383	0.997011	0.0330531	-0.476057	0.542163	0.126275	0.502151	0.126372	0.87793	0.997836	-0.0440643	-0.640947	0.552818
Lysinibacillus	0.99764	-1.04926	-4.48146	2.38294	0.99773	-18.6177	-6076.19	6038.96	0.99713	-0.401011	-2.40579	1.60377	0.997011	0.17401	-1.74115	2.08917	0.997381	-0.090852	-1.48798	1.30628	0.997836	-0.173055	-2.9593	2.61319
Planococcaceae	0.997333	-1.04926	-4.48146	2.38294	0.99773	-18.6177	-6076.19	6038.96	0.975893	-0.401011	-2.40579	1.60377	0.997011	0.17401	-1.74115	2.08917	0.997381	-0.090852	-1.48798	1.30628	0.997836	-0.173055	-2.9593	2.61319
Staphylococcaceae	0.773358	-2.09288	-5.85924	1.67347	0.431963	-1.92559	-4.00975	0.158574	0.674548	-0.590759	-1.85928	0.677765	0.18683	-1.07342	-2.033	-0.11383	0.243055	1.26685	-0.193678	2.72738	0.152017	-1.59649	-3.09425	-0.0987259
Staphylococcus	0.811058	-2.09288	-5.85924	1.67347	0.448328	-1.92559	-4.00975	0.158574	0.803163	-0.590759	-1.85928	0.677765	0.253719	-1.07342	-2.033	-0.11383	0.388888	1.26685	-0.193678	2.72738	0.299665	-1.59649	-3.09425	-0.0987259
Lactobacillales	0.733829	-0.505161	-1.31384	0.303515	0.99773	-0.0638545	-0.50557	0.377861	0.184603	0.552539	0.0165486	1.08853	0.0309673	0.587354	0.158359	1.01635	0.0048078	0.993103	0.409722	1.57648	0.0383209	0.779639	0.21934	1.33994
Lactobacillaceae	0.773358	-0.465327	-1.26054	0.329883	0.342718	-0.620464	-1.10123	-0.139694	0.478263	0.637528	-0.165204	1.44026	0.18683	0.602203	0.0436233	1.16078	0.0206265	1.39201	0.506505	2.27751	0.0375574	1.06858	0.319411	1.81775
Lactobacillus	0.787795	-0.465327	-1.26054	0.329883	0.448328	-0.620464	-1.10123	-0.139694	0.531536	0.637528	-0.165204	1.44026	0.253719	0.602203	0.0436233	1.16078	0.0495036	1.39201	0.506505	2.27751	0.172964	1.06858	0.319411	1.81775
Mogibacteriaceae	0.773358	-0.430096	-1.24026	0.380071	0.872947	0.296565	-0.561899	1.15503	0.396905	-0.419634	-0.874974	0.0357059	0.640242	-0.259447	-0.783605	0.264712	0.997381	-0.106936	-0.539801	0.325929	0.722387	-0.254274	-0.664296	0.155749
Streptococcaceae	0.773358	0.623772	-0.300482	1.54803	0.431963	0.533241	-0.017309	1.08379	0.728439	0.168827	-0.261816	0.599469	0.316374	0.543241	-0.0511658	1.13765	0.982165	0.160845	-0.302049	0.623739	0.995286	0.117228	-0.208433	0.44289
Lactococcus	0.592562	1.66081	-0.237378	3.559	0.448328	0.532111	-0.0185864	1.08281	0.849151	0.168885	-0.262633	0.600403	0.356129	0.553949	-0.0496727	1.15757	0.961248	0.163736	-0.302919	0.630392	0.997836	0.120992	-0.20792	0.449905
Streptococcus	0.828042	0.509646	-0.453141	1.47243	0.448328	0.613882	-0.0738675	1.30163	0.99713	0.0731397	-0.535095	0.681375	0.997011	-0.0278806	-0.492318	0.436557	0.997381	-0.0535525	-0.48165	0.374545	0.997836	-0.130723	-0.623503	0.362057
Enterococcaceae	0.773358	-2.19496	-4.81706	0.427133	0.406941	1.62109	0.183181	3.05901	0.21704	1.95085	0.265876	3.63581	0.316374	1.03401	-0.153294	2.22131	0.367774	0.911331	-0.32067	2.14333	0.997836	-0.0839632	-1.81678	1.64886
Enterococcus	0.592562	-2.19496	-4.81706	0.427133	0.448328	1.62109	0.183181	3.05901	0.356565	1.95085	0.265876	3.63581	0.356129	1.03401	-0.153294	2.22131	0.55117	0.911331	-0.32067	2.14333	0.997836	-0.0839632	-1.81678	1.64886
Clostridia	0.699939	0.0483146	-0.0483531	0.144982	0.756723	0.0520124	-0.0784599	0.182485	0.241214	-0.0838518	-0.184759	0.0170551	0.911599	-0.0288928	-0.132875	0.0750894	0.937576	-0.00537617	-0.13992	0.129168	0.791165	-0.0416377	-0.165098	0.0818225
Clostridiales	0.843918	0.0483146	-0.0483531	0.144982	0.794559	0.0520124	-0.0784599	0.182485	0.344592	-0.0838518	-0.184759	0.0170551	0.996248	-0.0288928	-0.132875	0.0750894	0.99685	-0.00537617	-0.13992	0.129168	0.915491	-0.0416377	-0.165098	0.0818225
Epulopiscium	0.658994	-0.460033	-1.11443	0.194361	0.956538	-0.152233	-0.717371	0.412905	0.99713	0.0484896	-0.179132	0.276112	0.946428	-0.0746794	-0.26917	0.119811	0.388888	0.195761	-0.0240143	0.415536	0.628857	0.170175	-0.0784063	0.418756
Christensenellaceae	0.997333	-0.181048	-0.959071	0.596974	0.431963	-1.08589	-2.27255	0.100769	0.99713	-0.0418682	-0.7432	0.659464	0.316374	0.640436	-0.108514	1.38939	0.982165	0.313618	-0.650637	1.27787	0.997836	0.229327	-1.01824	1.47689
Christensenella	0.99764	-0.181617	-0.975703	0.612468	0.448328	-1.07498	-2.30661	0.156645	0.99713	-0.100838	-0.833945	0.632269	0.467494	0.687626	-0.24572	1.62097	0.994336	0.295794	-0.860083	1.45167	0.997836	0.177828	-1.28098	1.63663
Clostridiaceae	0.997333	-0.119044	-0.955635	0.717547	0.872947	-0.179025	-0.803344	0.445295	0.674548	0.27018	-0.278141	0.8185	0.997011	-0.0302229	-1.07782	1.01737	0.0799437	1.07774	0.200953	1.95453	0.0808966	1.08512	0.220079	1.95016
Anaerotruncus	0.99764	0.118886	-0.396255	0.634027	0.99773	0.0939865	-0.441949	0.629922	0.99713	0.0174017	-0.506412	0.541215	0.997011	-0.0147913	-0.492317	0.462734	0.825503	-0.302934	-0.887244	0.281376	0.537323	-0.356106	-0.832089	0.119877
Faecalibacterium	0.99764	19.499	-12900.4	12939.4	0.99773	-18.9768	-6055.88	6017.92	0.893988	-4.77799	-18.2155	8.65956	0.997011	-18.9225	-6494.1	6456.26	0.997381	-18.3533	-5614.41	5577.71	0.997836	-4.21278	-13.0765	4.65096
Lachnospiraceae	0.773358	0.120404	-0.0305615	0.27137	0.872947	0.054101	-0.138511	0.246713	0.714405	-0.0617691	-0.208158	0.0846199	0.997011	-0.0103038	-0.171371	0.150763	0.997381	0.0466357	-0.150034	0.243305	0.997836	-0.032485	-0.219093	0.154123
Anaerostipes	0.99764	-0.46025	-2.09505	1.17455	0.448328	-2.29417	-4.76157	0.173223	0.99713	0.306548	-1.50808	2.12117	0.997011	0.0420363	-1.37746	1.46153	0.994336	-0.735715	-3.10602	1.63459	0.997836	0.0672117	-2.08277	2.2172
Blautia	0.928891	-1.04926	-3.27613	1.17761	0.99773	-0.270175	-1.84828	1.30794	0.667594	0.996512	-0.538312	2.53134	0.798252	1.70005	-1.57339	4.9735	0.997381	0.238859	-1.2726	1.75032	0.537323	1.13518	-0.317675	2.58803
Butyrivibrio	0.592562	0.360817	-0.0162552	0.737889	0.956538	0.171869	-0.309221	0.652959	0.531536	0.35897	-0.116159	0.834099	0.488314	0.328767	-0.136942	0.794476	0.126275	0.468083	0.0980909	0.838074	0.997836	0.229366	-0.246659	0.70539
Clostridium	0.99764	-0.105918	-0.889214	0.677378	0.956538	-0.210565	-0.833044	0.411915	0.803163	0.245591	-0.287616	0.778798	0.997011	-0.0428724	-1.10161	1.01586	0.131088	1.07523	0.197215	1.95324	0.172964	1.08489	0.220013	1.94976
Coprococcus	0.99764	0.0520878	-0.168017	0.272193	0.88528	-0.14289	-0.46343	0.17765	0.531536	0.233838	-0.0624119	0.530088	0.378525	-0.232456	-0.512076	0.0471641	0.961248	0.131904	-0.222942	0.486751	0.997836	-0.0060091	-0.289906	0.277888
Dorea	0.99764	-0.260093	-1.0115	0.491313	0.956538	0.175547	-0.410976	0.76207	0.531536	0.59232	-0.0869497	1.27159	0.356129	0.54449	-0.0830698	1.17205	0.997381	0.0222126	-0.856759	0.901184	0.997836	0.311722	-0.51761	1.14105
Lachnospira	0.592562	-0.781441	-1.70612	0.143242	0.99773	0.18215	-1.16818	1.53248	0.531536	3.17531	-0.84479	7.1954	0.826171	-1.0724	-3.38035	1.23555	0.796336	0.927673	-0.705036	2.56038	0.997836	-0.383217	-2.20016	1.43372
Moryella	0.99764	0.140863	-0.465445	0.747171	0.99773	0.0865234	-0.386905	0.559952	0.531536	0.452426	-0.113738	1.01859	0.997011	-0.0998087	-0.675116	0.475499	0.994336	0.167629	-0.43671	0.771969	0.33534	0.539297	0.00497265	1.07362
Oribacterium	0.592562	1.38539	0.0904908	2.68029	0.956538	-0.276263	-1.31746	0.764935	0.99713	-0.0844247	-0.912048	0.743199	0.826171	-0.504639	-1.62078	0.611498	0.961248	-0.386538	-1.331	0.55792	0.537323	-2.36482	-5.32174	0.59211
Roseburia	0.99764	-0.708104	-2.54211	1.12591	0.464064	-1.55026	-3.51013	0.409605	0.99713	-20.0426	-9914.92	9874.84	0.997011	0.182712	-1.66604	2.03146	0.997381	-18.9728	-7057.4	7019.46	0.997836	-0.883089	-3.70822	1.94204
Shuttleworthia	0.99764	-0.0430047	-0.732864	0.646855	0.99773	0.107581	-0.756471	0.971633	0.99713	-0.104176	-1.71017	1.50182	0.798252	0.547389	-0.546174	1.64095	0.997381	0.0958686	-0.809958	1.0017	0.997836	-0.231902	-1.16723	0.703425
Peptostreptococcaceae	0.997333	-0.211294	-2.2086	1.78601	0.936259	0.204116	-0.692278	1.10051	0.570455	0.517912	-0.280751	1.31657	0.368694	0.554288	-0.200778	1.30935	7.74225e-05	1.10343	0.643445	1.56341	0.152017	0.865898	0.0582507	1.67354
Ruminococcaceae	0.773358	-0.114116	-0.329633	0.101401	0.872947	0.0748584	-0.101615	0.251332	0.405878	-0.13142	-0.281911	0.0190714	0.470535	-0.0726069	-0.190286	0.0450718	0.0799437	-0.203935	-0.367242	-0.0406285	0.0306912	-0.207519	-0.342996	-0.0720415
Ruminococcus	0.99764	-0.00261507	-0.182408	0.177178	0.93122	0.105476	-0.153724	0.364676	0.0348295	-0.384039	-0.607526	-0.160552	0.997011	-0.052351	-0.30118	0.196478	0.55117	-0.185528	-0.447713	0.0766568	0.537323	-0.22891	-0.532899	0.0750786
Ethanoligenens	0.61868	-1.28961	-2.90859	0.329369	0.448328	0.847196	-0.171744	1.86614	0.849151	-0.312339	-1.05797	0.433287	0.997011	0.112757	-0.766047	0.991561	0.961248	-0.196261	-0.76743	0.374909	0.997836	-0.121644	-0.988703	0.745415
Oscillospira	0.99764	-0.00771815	-0.195288	0.179852	0.88528	0.0884619	-0.111081	0.288005	0.803163	0.077586	-0.0821255	0.237297	0.997011	0.0459865	-0.11601	0.207983	0.994336	-0.0524842	-0.229264	0.124296	0.997836	-0.0481163	-0.161352	0.0651191
Erysipelotrichi	0.873181	-0.155529	-0.709477	0.398418	0.655416	0.512245	-0.161303	1.18579	0.262096	0.243041	-0.102876	0.588958	0.00377255	0.56493	0.244975	0.884885	0.00364326	0.720807	0.331929	1.10969	0.0222246	0.761714	0.27306	1.25037
Erysipelotrichales	0.996175	-0.155529	-0.709477	0.398418	0.576306	0.512245	-0.161303	1.18579	0.421226	0.243041	-0.102876	0.588958	0.00458096	0.56493	0.244975	0.884885	0.00476426	0.720807	0.331929	1.10969	0.0285745	0.761714	0.27306	1.25037
Erysipelotrichaceae	0.997333	-0.155529	-0.709477	0.398418	0.453567	0.512245	-0.161303	1.18579	0.524192	0.243041	-0.102876	0.588958	0.00727564	0.56493	0.244975	0.884885	0.00420376	0.720807	0.331929	1.10969	0.0306912	0.761714	0.27306	1.25037
Allobaculum	0.99764	-0.645766	-2.82144	1.52991	0.88528	-0.963322	-3.02015	1.09351	0.99713	19.1822	-9289.83	9328.2	0.253719	2.48703	0.237138	4.73692	0.014591	1.88604	0.862595	2.90949	0.172964	1.4263	0.373348	2.47924
Coprobacillus	0.592562	-0.744484	-1.59023	0.101257	0.62139	0.432674	-0.213101	1.07845	0.803163	0.194406	-0.176648	0.56546	0.356129	0.296066	-0.028169	0.620302	0.126275	0.463054	0.107017	0.819091	0.172964	0.521612	0.0930781	0.950145
Turicibacter	0.780065	0.639983	-0.410291	1.69026	0.448328	-0.708737	-1.54276	0.125282	0.99713	22.1268	-7527.97	7572.22	0.997011	20.6951	-6610.96	6652.35	0.997381	20.2369	-7582.52	7623	0.997836	19.1208	-6308.09	6346.33
cc_115	0.641327	0.503751	-0.165569	1.17307	0.448328	1.22667	-0.0701511	2.5235	0.407599	0.944375	0.0643388	1.82441	0.997011	0.514384	-1.0118	2.04057	0.55117	-0.526568	-1.28263	0.229494	0.997836	0.381328	-0.453047	1.2157
Turicibacteraceae	0.773358	0.639983	-0.410291	1.69026	0.431963	-0.708737	-1.54276	0.125282	0.99713	22.1268	-7527.97	7572.22	0.997011	20.6951	-6610.96	6652.35	0.997381	20.2369	-7582.52	7623	0.997836	19.1208	-6308.09	6346.33
Turicibacterales	0.733829	0.639983	-0.410291	1.69026	0.576306	-0.708737	-1.54276	0.125282	0.997138	22.1268	-7527.97	7572.22	0.997011	20.6951	-6610.96	6652.35	0.99685	20.2369	-7582.52	7623	0.997322	19.1208	-6308.09	6346.33
Dehalobacteriaceae	0.773358	-0.250517	-0.591685	0.090651	0.99773	-0.0524701	-0.396593	0.291653	0.670213	-0.191846	-0.545172	0.161479	0.337156	-0.205144	-0.463428	0.0531402	0.982165	-0.109544	-0.425507	0.20642	0.997836	-0.100842	-0.406318	0.204635
Dehalobacterium	0.641327	-0.250517	-0.591685	0.090651	0.99773	-0.0524701	-0.396593	0.291653	0.803163	-0.191846	-0.545172	0.161479	0.404591	-0.205144	-0.463428	0.0531402	0.961248	-0.109544	-0.425507	0.20642	0.997836	-0.100842	-0.406318	0.204635
Candidatus_Arthromitus	0.99764	-2.34459	-7.86997	3.18079	0.99773	0.453031	-2.10702	3.01309
SMB53	0.99764	-19.3672	-11221.2	11182.4					0.99713	19.3107	-7453.49	7492.11	0.997011	19.7918	-8767.61	8807.19	0.388888	1.58004	-0.175875	3.33596	0.997836	19.9095	-8583.76	8623.58
Paenibacillaceae	0.997333	-18.9354	-7296.78	7258.91
Paenibacillus	0.99764	-18.9354	-7296.78	7258.91
Geobacillus									0.99713	-19.4914	-8329.76	8290.78	0.997011	18.6423	-6678.27	6715.55					0.997836	19.6658	-10430.8	10470.1
Bacteriodetes	0.397175	-0.36614	-0.897106	0.164825	0.502982	-0.438431	-0.962129	0.085267	0.102508	-0.402399	-0.77476	-0.0300374	0.00672496	-0.635263	-1.03161	-0.238917	0.0894878	-0.298934	-0.618941	0.0210729	0.664033	-0.24399	-0.696907	0.208926
Bacteriodia	0.529624	-0.366173	-0.89721	0.164864	0.655416	-0.43854	-0.962309	0.0852303	0.129222	-0.402399	-0.77476	-0.0300374	0.00784366	-0.635308	-1.03167	-0.238944	0.124644	-0.298934	-0.618941	0.0210729	0.791165	-0.24399	-0.696907	0.208926
Bacteroidales	0.733829	-0.366173	-0.89721	0.164864	0.576306	-0.43854	-0.962309	0.0852303	0.184603	-0.402399	-0.77476	-0.0300374	0.00952444	-0.635308	-1.03167	-0.238944	0.142621	-0.298934	-0.618941	0.0210729	0.915491	-0.24399	-0.696907	0.208926
S24-7	0.773358	-0.366173	-0.89721	0.164864	0.431963	-0.43854	-0.962309	0.0852303	0.239185	-0.402399	-0.77476	-0.0300374	0.0151271	-0.635308	-1.03167	-0.238944	0.209723	-0.298934	-0.618941	0.0210729	0.767278	-0.24399	-0.696907	0.208926
Cytophagia	0.996099	0.0334361	-0.955006	1.02188	0.956529	0.15586	-1.45345	1.76517					0.997011	19.6697	-9463.82	9503.16
Cytophagales	0.996175	0.0334361	-0.955006	1.02188	0.99773	0.15586	-1.45345	1.76517					0.997011	19.6697	-9463.82	9503.16
Flammeovirgaceae	0.997333	0.0334361	-0.955006	1.02188	0.99773	0.15586	-1.45345	1.76517					0.997011	19.6697	-9463.82	9503.16
Persicobacter	0.99764	0.0334361	-0.955006	1.02188	0.99773	0.15586	-1.45345	1.76517					0.997011	19.6697	-9463.82	9503.16
Tenericutes	0.370804	0.711286	-0.0913377	1.51391	0.956529	-0.0213986	-0.790814	0.748017	0.0575313	1.27436	0.271152	2.27758	0.256207	-0.674482	-1.54327	0.194301	0.0894878	0.867529	-0.0537678	1.78883	0.664033	0.520279	-0.531673	1.57223
Mollicutes	0.529624	0.711286	-0.0913377	1.51391	0.956529	-0.0213986	-0.790814	0.748017	0.0894931	1.27436	0.271152	2.27758	0.35869	-0.674482	-1.54327	0.194301	0.124644	0.867529	-0.0537678	1.78883	0.791165	0.520279	-0.531673	1.57223
Acholeplasmatales	0.996175	-18.7329	-5100.11	5062.64	0.99773	-19.3089	-13323.1	13284.4
Acholeplasmataceae	0.997333	-18.7329	-5100.11	5062.64	0.99773	-19.3089	-13323.1	13284.4
Candidatus_Phytoplasma	0.99764	-18.7329	-5100.11	5062.64	0.99773	-19.3089	-13323.1	13284.4
Anaeroplasmatales	0.733829	0.970973	-0.00144235	1.94339	0.652014	0.560029	-0.433738	1.5538	0.49021	2.27865	-1.56372	6.12102
Anaeroplasmataceae	0.773358	0.970973	-0.00144235	1.94339	0.698587	0.560029	-0.433738	1.5538	0.623903	2.27865	-1.56372	6.12102
Anaeroplasma	0.592562	0.970973	-0.00144235	1.94339	0.756117	0.560029	-0.433738	1.5538	0.751655	2.27865	-1.56372	6.12102
RF39	0.843918	0.420621	-0.48316	1.3244	0.946692	-0.237871	-1.09399	0.618246	0.132041	1.27153	0.265907	2.27716	0.435552	-0.674482	-1.54327	0.194301	0.142621	0.867529	-0.0537678	1.78883	0.915491	0.520279	-0.531673	1.57223
Unclassified_Family	0.847546	0.418401	-0.468982	1.30578	0.872947	-0.251193	-1.10662	0.604231	0.189231	1.24926	0.257908	2.24061	0.337156	-0.676586	-1.54069	0.187516	0.209723	0.838137	-0.0681859	1.74446	0.807583	0.51595	-0.531163	1.56306
Unclassified_Genus	0.663645	-0.344965	-0.853374	0.163445	0.448328	-0.407029	-0.902267	0.088209	0.453029	-0.325606	-0.650132	-0.00108021	0.182252	-0.505832	-0.851617	-0.160047	0.55117	-0.186352	-0.446759	0.074056	0.997836	-0.145013	-0.519808	0.229782
Anaeroplasmatales
Verrucomicrobia	0.370804	-1.91609	-3.99516	0.162971	0.502982	-5.46755	-15.3754	4.44027	0.276284	-0.79966	-1.89775	0.298424	0.933331	0.102177	-0.761633	0.965987	0.406253	-0.412324	-1.28691	0.462258	0.664033	-0.390633	-1.43521	0.653942
Verrucomicrobiae	0.529624	-1.91609	-3.99516	0.162971	0.655416	-5.46755	-15.3754	4.44027	0.262096	-0.79966	-1.89775	0.298424	0.997011	0.102177	-0.761633	0.965987	0.513458	-0.412324	-1.28691	0.462258	0.791165	-0.390633	-1.43521	0.653942
Verrucomicrobiales	0.733829	-1.91609	-3.99516	0.162971	0.652014	-5.46755	-15.3754	4.44027	0.421226	-0.79966	-1.89775	0.298424	0.997011	0.102177	-0.761633	0.965987	0.604301	-0.412324	-1.28691	0.462258	0.915491	-0.390633	-1.43521	0.653942
Verrucomicrobiaceae	0.773358	-1.91609	-3.99516	0.162971	0.698587	-5.46755	-15.3754	4.44027	0.524192	-0.79966	-1.89775	0.298424	0.997011	0.102177	-0.761633	0.965987	0.820318	-0.412324	-1.28691	0.462258	0.995286	-0.390633	-1.43521	0.653942
Akkermansia	0.592562	-1.91609	-3.99516	0.162971	0.756117	-5.46755	-15.3754	4.44027	0.543122	-0.79966	-1.89775	0.298424	0.997011	0.102177	-0.761633	0.965987	0.853131	-0.412324	-1.28691	0.462258	0.997836	-0.390633	-1.43521	0.653942
Fusobacteria	0.71902	0.623525	-1.06642	2.31347	0.502982	1.4234	-1.04296	3.88975	0.540147	1.30294	-1.48746	4.09335	0.997011	20.189	-10543.4	10583.7	0.721753	-0.474989	-3.08919	2.13922	0.997194	20.406	-11351.9	11392.7
Fusobacteriia	0.782646	0.623525	-1.06642	2.31347	0.655416	1.4234	-1.04296	3.88975	0.458306	1.30294	-1.48746	4.09335	0.997011	20.189	-10543.4	10583.7	0.84752	-0.474989	-3.08919	2.13922	0.997194	20.406	-11351.9	11392.7
Fusobacteriales	0.896485	0.623525	-1.06642	2.31347	0.652014	1.4234	-1.04296	3.88975	0.654723	1.30294	-1.48746	4.09335	0.997011	20.189	-10543.4	10583.7	0.99685	-0.474989	-3.08919	2.13922	0.997322	20.406	-11351.9	11392.7
Leptotrichiaceae	0.997333	0.623525	-1.06642	2.31347	0.698587	1.4234	-1.04296	3.88975	0.674548	1.30294	-1.48746	4.09335	0.997011	20.189	-10543.4	10583.7	0.997381	-0.474989	-3.08919	2.13922	0.997836	20.406	-11351.9	11392.7
Streptobacillus	0.99764	0.623525	-1.06642	2.31347	0.756117	1.4234	-1.04296	3.88975	0.803163	1.30294	-1.48746	4.09335	0.997011	20.189	-10543.4	10583.7	0.997381	-0.474989	-3.08919	2.13922	0.997836	20.406	-11351.9	11392.7
Actinobateria	0.836109	-0.0794293	-0.63189	0.473031	0.62909	-0.186899	-0.668554	0.294755	0.000179035	1.43969	0.778255	2.10112	4.14012e-06	1.2749	0.777109	1.77269	0.0894878	0.518369	-0.0013248	1.03806	0.032372	0.802051	0.255179	1.34892
Actinobacteria	0.611525	1.65294	-1.13141	4.43729	0.927225	-0.356879	-2.47972	1.76596	0.797638	0.247722	-0.943948	1.43939	0.911599	0.468412	-1.18623	2.12305	0.361636	-1.48234	-3.86416	0.899492	0.791165	-1.62991	-5.15545	1.89564
Actinomycetales	0.733829	1.65294	-1.13141	4.43729	0.99773	-0.356879	-2.47972	1.76596	0.997138	-0.163469	-1.45423	1.12729	0.996248	0.468412	-1.18623	2.12305	0.420363	-1.48234	-3.86416	0.899492	0.915491	-1.62991	-5.15545	1.89564
Micrococcaceae	0.997333	19.5766	-7133.76	7172.92	0.99773	-18.878	-7695.7	7657.94	0.867268	-0.443618	-1.92606	1.03882	0.977602	-0.503475	-2.12619	1.11924	0.997381	-18.7398	-5415.07	5377.59	0.767278	1.3174	-1.06203	3.69682
Nesterenkonia	0.99764	19.5766	-7133.76	7172.92					0.849151	-1.0316	-3.6475	1.58429									0.997836	0.293393	-2.90771	3.49449
Coriobacteriia	0.990629	-0.100469	-0.663344	0.462407	0.756723	-0.182844	-0.661492	0.295804	0.000285371	1.4441	0.779792	2.10841	7.99986e-06	1.27664	0.776268	1.77701	0.124644	0.524958	0.00152759	1.04839	0.0222246	0.851447	0.285802	1.41709
Coriobacteriales	0.996175	-0.100469	-0.663344	0.462407	0.794559	-0.182844	-0.661492	0.295804	0.000407673	1.4441	0.779792	2.10841	9.71411e-06	1.27664	0.776268	1.77701	0.142621	0.524958	0.00152759	1.04839	0.0285745	0.851447	0.285802	1.41709
Coriobacteriaceae	0.997333	-0.100469	-0.663344	0.462407	0.872947	-0.182844	-0.661492	0.295804	0.000570742	1.4441	0.779792	2.10841	1.54283e-05	1.27664	0.776268	1.77701	0.19165	0.524958	0.00152759	1.04839	0.0306912	0.851447	0.285802	1.41709
Adlercreutzia	0.99764	-0.10582	-0.677264	0.465623	0.956538	-0.168812	-0.667466	0.329842	0.338297	0.541074	0.106356	0.975793	0.253719	0.559311	0.097679	1.02094	0.796426	0.219266	-0.180249	0.618781	0.537323	0.468135	-0.13082	1.06709
Nocardiaceae	0.997333	19.5167	-11426.3	11465.3	0.872947	0.840956	-2.15167	3.83358					0.997011	19.6569	-8194.36	8233.68	0.997381	19.449	-11011.4	11050.3
Rhodococcus	0.99764	19.5167	-11426.3	11465.3	0.956538	0.840956	-2.15167	3.83358					0.997011	19.6569	-8194.36	8233.68	0.997381	19.449	-11011.4	11050.3
Bifidobacteriales									0.997138	20.472	-7326.52	7367.46
Bifidobacteriaceae									0.99713	20.472	-7326.52	7367.46
Bifidobacterium									0.99713	20.472	-7326.52	7367.46
Atopobium									0.531536	1.47657	-0.469575	3.42272	0.356129	0.882819	-0.126378	1.89202	0.994336	0.35767	-1.06202	1.77736	0.997836	0.145895	-1.84188	2.13367
Arthrobacter					0.99773	-18.878	-7695.7	7657.94	0.99713	0.0674054	-2.20649	2.3413	0.997011	-20.0587	-8744.6	8704.49	0.997381	-18.7398	-5415.07	5377.59	0.172964	1.82719	0.317966	3.33641
Microbacteriaceae																	0.997381	-19.9359	-11922	11882.1
Microbacterium																	0.997381	-19.9359	-11922	11882.1
Propionibacteriaceae																	0.997381	-19.1666	-8120.99	8082.66	0.997836	-19.3353	-13994.9	13956.2
Propionibacterium																	0.997381	-19.1666	-8120.99	8082.66	0.997836	-19.3353	-13994.9	13956.2
Coriobacterium													0.253719	1.98143	0.208207	3.75466	0.388888	0.917286	-0.116933	1.9515	0.537323	1.24451	-0.326828	2.81584
Proteobacteria	0.836109	-0.316742	-1.98862	1.35514	0.937218	0.175945	-1.46034	1.81223	0.733901	-0.420421	-1.87407	1.03323	0.422934	-0.843409	-2.32436	0.637545	0.0894878	-1.42532	-2.71314	-0.137507	0.771379	-0.306165	-1.73711	1.12478
Alphaproteobacteria	0.996099	0.0529281	-1.2598	1.36565	0.655416	-1.08845	-3.17189	0.994984	0.262096	1.14366	-0.477403	2.76472	0.997011	-0.293194	-2.11885	1.53247	0.124644	-1.50992	-3.1143	0.0944602	0.887894	-0.27522	-1.66362	1.11318
Rhizobiales	0.996175	-0.170482	-1.6673	1.32633	0.576306	-1.77795	-4.09945	0.54354	0.997138	18.8831	-5515.7	5553.47	0.997011	-0.381349	-2.56067	1.79797	0.99685	-0.352747	-2.0386	1.3331	0.997322	0.244069	-1.43774	1.92588
Rhizobiaceae	0.997333	-0.170482	-1.6673	1.32633	0.453567	-1.77795	-4.09945	0.54354	0.99713	18.8831	-5515.7	5553.47	0.997011	-0.381349	-2.56067	1.79797	0.997381	0.0442771	-1.84672	1.93528	0.722387	1.23536	-0.667114	3.13783
Agrobacterium	0.99764	-0.170482	-1.6673	1.32633	0.471809	-1.77795	-4.09945	0.54354	0.99713	18.8831	-5515.7	5553.47	0.997011	-0.381349	-2.56067	1.79797	0.997381	0.0442771	-1.84672	1.93528	0.663552	1.23536	-0.667114	3.13783
Comamonadaceae	0.997333	19.4359	-7771.18	7810.06	0.99773	0.15399	-2.67094	2.97892	0.99713	20.8208	-9561.35	9603	0.997011	0.16879	-1.84861	2.18619	0.997381	-0.256867	-2.07905	1.56532	0.997836	-0.142594	-1.71258	1.42739
Delftia	0.99764	19.2013	-7641.24	7679.64	0.99773	19.611	-8535.29	8574.51	0.99713	19.6074	-6748.53	6787.75					0.853131	1.36358	-1.49404	4.22119	0.997836	0.440891	-1.25841	2.14019
Betaproteobacteria	0.996099	19.4359	-7771.18	7810.06	0.956529	0.15399	-2.67094	2.97892	0.997138	20.8208	-9561.35	9603	0.997011	0.16879	-1.84861	2.18619	0.84752	-0.256867	-2.07905	1.56532	0.997194	-0.142594	-1.71258	1.42739
Gammaproteobacteria	0.529624	-1.73874	-4.23398	0.756512	0.891109	0.415953	-1.39083	2.22274	0.280217	-1.79982	-4.55335	0.953714	0.641454	-1.32899	-3.71469	1.05671	0.636982	-0.853985	-3.27859	1.57062	0.887894	-0.455345	-2.63658	1.72589
Enterobacteriales	0.996175	-18.821	-7714.52	7676.88	0.99773	0.13529	-1.78854	2.05912	0.997138	-18.9636	-7645.23	7607.3	0.535558	-2.42674	-6.22078	1.3673	0.99685	-19.7016	-9799.96	9760.55	0.997322	-0.496389	-2.79694	1.80416
Enterobacteriaceae	0.997333	-18.821	-7714.52	7676.88	0.99773	0.13529	-1.78854	2.05912	0.99713	-18.9636	-7645.23	7607.3	0.470535	-2.42674	-6.22078	1.3673	0.997381	-19.7016	-9799.96	9760.55	0.997836	-0.496389	-2.79694	1.80416
Klebsiella	0.99764	-18.821	-7714.52	7676.88	0.99773	0.13529	-1.78854	2.05912	0.99713	-18.9636	-7645.23	7607.3	0.577435	-2.42674	-6.22078	1.3673	0.997381	-19.7016	-9799.96	9760.55	0.997836	-0.496389	-2.79694	1.80416
Pseudomonadales	0.996175	0.0552962	-1.85641	1.967	0.99773	20.2433	-8057.88	8098.37	0.455925	1.18889	-0.650287	3.02807	0.997011	20.5302	-9122.35	9163.41	0.99685	18.9539	-6406.1	6444
Pseudomonadaceae	0.997333	0.0552962	-1.85641	1.967					0.99713	20.3797	-11082.6	11123.4	0.997011	19.6569	-8194.36	8233.68	0.997381	18.9539	-6406.1	6444
Pseudomonas	0.99764	0.0552962	-1.85641	1.967					0.99713	20.3797	-11082.6	11123.4	0.997011	19.6569	-8194.36	8233.68	0.997381	18.9539	-6406.1	6444
Xanthomonadales	0.996175	0.0552962	-1.43957	1.55016	0.99773	-0.232775	-1.94904	1.48349													0.997322	0.440891	-1.66387	2.54565
Xanthomonadaceae	0.997333	0.0552962	-1.43957	1.55016	0.99773	-0.232775	-1.94904	1.48349													0.997836	0.440891	-1.66387	2.54565
Stenotrophomonas	0.99764	0.0552962	-1.43957	1.55016	0.99773	-0.232775	-1.94904	1.48349													0.997836	0.440891	-1.66387	2.54565
Burkholderiales					0.99773	0.15399	-2.67094	2.97892	0.997138	20.8208	-9561.35	9603	0.997011	0.16879	-1.84861	2.18619	0.99685	-0.256867	-2.07905	1.56532	0.997322	-0.142594	-1.71258	1.42739
Leptothrix					0.99773	-19.4939	-11990	11951									0.997381	-19.2953	-10015.4	9976.8	0.997836	-0.25957	-1.78192	1.26278
Moraxellaceae					0.99773	21.1616	-11990.4	12032.7
Acinetobacter					0.99773	21.1616	-11990.4	12032.7
Caulobacterales									0.997138	0.0445205	-2.3269	2.41594
Caulobacteraceae									0.99713	0.0445205	-2.3269	2.41594
Phenylobacterium									0.99713	0.0445205	-2.3269	2.41594
Bradyrhizobiaceae																	0.997381	-19.4809	-9593.44	9554.48	0.997836	-18.928	-8370.84	8332.99
Afipia																	0.997381	-19.4809	-9593.44	9554.48	0.997836	-18.928	-8370.84	8332.99
Sphingomonadales																	0.142621	-2.39514	-4.8018	0.0115191
Sphingomonadaceae																	0.19165	-2.39514	-4.8018	0.0115191
Sphingomonas																	0.997381	18.9539	-6406.1	6444
Rhodobacterales																					0.997322	-19.4196	-11357.5	11318.6
Rhodobacteraceae																					0.997836	-19.4196	-11357.5	11318.6
Paracoccus																					0.997836	-19.4196	-11357.5	11318.6
Deltaproteobacteria																					0.997194	19.4861	-9410.64	9449.61
Desulfovibrionales																					0.997322	19.4861	-9410.64	9449.61
Desulfovibrionaceae																					0.997836	19.4861	-9410.64	9449.61
Desulfovibrio																					0.997836	19.4861	-9410.64	9449.61
Chlorobi	0.836109	-0.0979588	-1.02605	0.830128	0.502982	-1.39693	-3.23913	0.445259	0.103839	-1.33782	-2.6528	-0.0228431	0.430462	-0.738574	-2.20281	0.72566	0.0894878	-1.4104	-2.87558	0.0547777	0.664033	-0.528531	-2.05731	1.00025
BSV26	0.996099	-0.0979588	-1.02605	0.830128	0.655416	-1.39693	-3.23913	0.445259	0.129222	-1.33782	-2.6528	-0.0228431	0.645693	-0.738574	-2.20281	0.72566	0.124644	-1.4104	-2.87558	0.0547777	0.791165	-0.528531	-2.05731	1.00025
BSN164	0.996175	-0.0979588	-1.02605	0.830128	0.576306	-1.39693	-3.23913	0.445259	0.184603	-1.33782	-2.6528	-0.0228431	0.686049	-0.738574	-2.20281	0.72566	0.142621	-1.4104	-2.87558	0.0547777	0.915491	-0.528531	-2.05731	1.00025
Cyanobacteria	0.397175	0.83141	-0.324594	1.98741	0.502982	-1.72911	-4.83404	1.37581
Chloroplast	0.529624	0.83141	-0.324594	1.98741	0.655416	-1.72911	-4.83404	1.37581
Streptophyta	0.733829	0.83141	-0.324594	1.98741	0.652014	-1.72911	-4.83404	1.37581
Acidobacteria									0.997138	-19.52	-10684	10644.9
DA052									0.997138	-19.52	-10684	10644.9
Ellin6513									0.997138	-19.52	-10684	10644.9
