# Supplementary material for: Estradiol and high fat diet associate with changes in gut microbiota in female ob/ob mice
Source: Sci Rep. 2019 Dec 27;9:20192. doi: 10.1038/s41598-019-56723-1 (PMC6934844; doi:10.1038/s41598-019-56723-1)
Supplement: Supplementary file 3 — Supplementary Table 2. [file 41598_2019_56723_MOESM3_ESM.xlsx]

## Sheet: genotype
Manuscript Title: Estradiol and high fat diet associate with changes in gut microbiota in female ob/ob mice
Supplemental Table 2: Changes in taxa relative abundances across days as an effect of genotype. Highlighted cells are considered statistically significant at q-values <0.1.
	DAY 4				DAY 7				DAY 15				DAY 23				DAY 31				DAY 35
			Confidence Interval				Confidence Interval				Confidence Interval				Confidence Interval				Confidence Interval				Confidence Interval
	q-value	Fold change (obob/Het)	0.025	0.975	q-value	Fold change (obob/Het)	0.025	97.5%%	q-value	Fold change (obob/Het)	0.025	0.975	q-value	Fold change (obob/Het)	0.025	0.975	q-value	Fold change (obob/Het)	0.025	0.975	q value	Fold change (obob/Het)	0.025	0.975
Firmicutes	0.239402	0.0887309	-0.0145391	0.192001	0.411867	0.0650573	-0.0750401	0.205155	0.195675	-0.10089	-0.198828	-0.00295183	2.55409e-05	-0.21036	-0.301714	-0.119007	0.719139	-0.0399142	-0.198439	0.118611	0.997194	-0.0109242	-0.15183	0.129981
Bacilli	0.000522755	-1.63679	-2.41183	-0.861752	0.0410248	-0.658565	-1.09657	-0.220559	0.997161	-0.105241	-0.612717	0.402235	0.00458768	-0.751904	-1.19413	-0.309676	0.209855	0.472971	-0.05779	1.00373	0.149882	0.593756	0.0506995	1.13681
Bacillales	0.0815674	-0.628709	-1.17193	-0.0854854	0.831132	0.279184	-0.422288	0.980657	0.16283	-0.585461	-1.12232	-0.0486004	0.00916754	0.60651	0.21901	0.99401	0.522677	0.241216	-0.115029	0.597461	0.197127	-0.540958	-1.09295	0.0110309
Bacillaceae	0.137498	-0.529061	-1.03376	-0.0243659	0.860793	0.291416	-0.430688	1.01352	0.104137	-0.690767	-1.31371	-0.0678232	0.38722	0.373739	-0.146662	0.89414	0.85032	0.132974	-0.237581	0.503528	0.481633	-0.415353	-1.02671	0.196007
Bacillus	0.134013	-0.529061	-1.03376	-0.0243659	0.829149	0.289341	-0.433307	1.01199	0.167676	-0.697417	-1.32407	-0.0707676	0.40049	0.374798	-0.141427	0.891022	0.909828	0.132974	-0.237581	0.503528	0.653865	-0.41208	-1.02392	0.199762
Lysinibacillus	0.876029	0.699328	-2.73295	4.1316	0.997713	-0.164587	-1.84066	1.51148	0.75571	-1.07788	-3.39268	1.23692	0.623339	1.1086	-1.10283	3.32003	0.931094	0.454502	-0.942645	1.85165	0.998003	-0.730545	-3.70917	2.24808
Planococcaceae	0.892782	0.699328	-2.73295	4.1316	0.997713	-0.164587	-1.84066	1.51148	0.674663	-1.07788	-3.39268	1.23692	0.616866	1.1086	-1.10283	3.32003	0.872901	0.454502	-0.942645	1.85165	0.949226	-0.730545	-3.70917	2.24808
Staphylococcaceae	0.580863	-1.23564	-3.7595	1.28823	0.997713	-0.168743	-1.47872	1.14124	0.847079	0.320175	-0.893284	1.53363	0.0543241	1.21201	0.265609	2.15841	0.85032	0.531412	-0.747986	1.81081	0.481633	-0.77441	-1.89714	0.348319
Staphylococcus	0.60969	-1.23564	-3.7595	1.28823	0.997713	-0.168743	-1.47872	1.14124	0.869769	0.320175	-0.893284	1.53363	0.0590187	1.21201	0.265609	2.15841	0.909828	0.531412	-0.747986	1.81081	0.653865	-0.77441	-1.89714	0.348319
Lactobacillales	0.0124442	-1.6391	-2.57435	-0.70385	0.0986735	-0.594208	-1.04262	-0.1458	0.997161	-0.0897822	-0.611694	0.432129	0.00557075	-0.776947	-1.23011	-0.323785	0.355853	0.47751	-0.0636489	1.01867	0.187331	0.61423	0.0553914	1.17307
Lactobacillaceae	0.00846383	-1.79706	-2.76478	-0.829332	1.19249e-08	-2.59925	-3.4137	-1.78479	0.190497	-0.815122	-1.66863	0.0383833	0.000643689	-1.44856	-2.14669	-0.750421	0.691106	0.481176	-0.26675	1.2291	0.454921	0.555593	-0.155154	1.26634
Lactobacillus	0.0128323	-1.79706	-2.76478	-0.829332	1.82848e-08	-2.59925	-3.4137	-1.78479	0.232717	-0.815122	-1.66863	0.0383833	0.00104897	-1.44856	-2.14669	-0.750421	0.826776	0.481176	-0.26675	1.2291	0.51244	0.555593	-0.155154	1.26634
Mogibacteriaceae	0.870821	0.245229	-0.583259	1.07372	0.935789	0.198755	-0.673204	1.07071	0.822185	-0.133577	-0.580386	0.313232	0.997107	0.109318	-0.403112	0.621747	0.879037	0.128785	-0.300698	0.558268	0.949226	0.0888493	-0.30653	0.484228
Streptococcaceae	0.997266	-0.0105579	-0.913519	0.892403	0.0167634	1.03209	0.388338	1.67585	0.000864363	0.908889	0.444878	1.3729	0.997107	0.0489342	-0.535873	0.633742	0.85032	0.17564	-0.287308	0.638589	0.0104034	0.60599	0.273176	0.938804
Lactococcus	0.427382	1.22397	-0.674224	3.12216	0.0144675	1.0378	0.392806	1.6828	0.00184637	0.912886	0.447582	1.37819	0.999649	0.0509313	-0.542373	0.644236	0.909828	0.177428	-0.289275	0.64413	0.00683385	0.605131	0.268972	0.941291
Streptococcus	0.997573	-0.0722251	-1.02155	0.877096	0.4406	0.505634	-0.204465	1.21573	0.251785	0.542157	-0.079863	1.16418	0.999649	0.00391604	-0.458044	0.465876	0.997362	0.0590526	-0.367857	0.485962	0.0759066	0.632816	0.136847	1.12879
Enterococcaceae	0.602925	0.849814	-1.00633	2.70596	0.161556	1.88446	0.107163	3.66176	0.064004	2.37884	0.443328	4.31435	0.0642158	2.55325	0.463239	4.64327	0.0840587	2.58249	0.528152	4.63683	0.434113	2.60219	-0.542042	5.74643
Enterococcus	0.643264	0.849814	-1.00633	2.70596	0.157639	1.88446	0.107163	3.66176	0.120259	2.37884	0.443328	4.31435	0.0665942	2.55325	0.463239	4.64327	0.0857703	2.58249	0.528152	4.63683	0.482111	2.60219	-0.542042	5.74643
Clostridia	0.0170967	0.145006	0.0448146	0.245197	0.329152	0.100372	-0.031243	0.231988	0.000224918	-0.216581	-0.318676	-0.114486	0.00458768	-0.174626	-0.278489	-0.0707636	0.0043207	-0.239245	-0.376665	-0.101824	0.0023917	-0.237887	-0.361935	-0.11384
Clostridiales	0.0191483	0.145006	0.0448146	0.245197	0.472469	0.100372	-0.031243	0.231988	0.000321311	-0.216581	-0.318676	-0.114486	0.00557075	-0.174626	-0.278489	-0.0707636	0.00565014	-0.239245	-0.376665	-0.101824	0.00307504	-0.237887	-0.361935	-0.11384
Epulopiscium	0.0170237	1.63933	0.64841	2.63025	0.0144675	1.13664	0.451947	1.82133	0.84278	0.0695029	-0.15818	0.297186	0.0110089	-0.309165	-0.50456	-0.11377	0.833391	-0.127918	-0.350704	0.0948676	0.998003	-0.114963	-0.365253	0.135326
Christensenellaceae	0.892782	-0.182212	-0.959672	0.595248	0.935789	-0.227257	-1.2177	0.763192	0.225332	-0.674267	-1.43033	0.0817912	0.38722	0.525173	-0.228635	1.27898	0.551166	0.736173	-0.258712	1.73106	0.949226	0.25638	-0.992286	1.50505
Christensenella	0.876029	-0.170984	-0.964951	0.622983	0.997713	-0.219791	-1.25079	0.811206	0.232717	-0.77907	-1.58467	0.0265336	0.614376	0.484282	-0.445243	1.41381	0.826776	0.740953	-0.453153	1.93506	0.998003	0.290833	-1.16912	1.75078
Clostridiaceae	0.0700651	-1.08937	-1.9742	-0.204532	0.00935609	-1.22346	-1.92439	-0.522528	0.000358952	-1.66578	-2.44145	-0.890111	0.190422	-1.11849	-2.33064	0.0936655	0.918736	-0.190948	-0.998659	0.616763	0.925817	0.312102	-0.492231	1.11643
Anaerotruncus	0.0170237	1.07079	0.411803	1.72979	0.0144675	1.03751	0.398888	1.67613	0.223177	0.551931	0.0156849	1.08818	0.00442963	0.95578	0.426348	1.48521	0.0857703	0.722353	0.13417	1.31054	0.0759066	0.62087	0.156314	1.08543
Faecalibacterium	0.997573	-19.8263	-12794.6	12754.9	0.896411	-0.50106	-1.9145	0.912379	0.788694	-4.70644	-18.1443	8.73145	0.999649	0.268826	-1.26284	1.80049	0.982265	-0.481394	-2.3597	1.39691	0.998003	-0.557212	-2.52061	1.40619
Lachnospiraceae	0.0666922	0.202334	0.0447392	0.35993	0.0924906	0.243194	0.0464319	0.439956	0.000430294	-0.310844	-0.460368	-0.16132	0.131493	-0.169588	-0.330581	-0.00859482	0.0840587	-0.252631	-0.454155	-0.0511066	0.0116225	-0.323853	-0.513201	-0.134506
Anaerostipes	0.854821	-0.42371	-2.00818	1.16076	0.21773	-3.45098	-7.0018	0.0998423	0.527598	-1.63036	-4.15963	0.898916	0.999649	-19.3922	-7034.89	6996.1	0.997362	-0.215729	-2.41771	1.98625	0.998003	0.109212	-2.02762	2.24605
Blautia	0.816009	0.699328	-1.52754	2.9262	0.997713	19.2968	-7929.27	7967.86	0.235643	1.59988	-0.172385	3.37214	0.670385	-1.51087	-4.78432	1.76259	0.997362	-0.073425	-1.59832	1.45147	0.998003	0.0755214	-1.25901	1.41005
Butyrivibrio	0.0204154	-0.569813	-0.943638	-0.195988	0.704642	-0.24335	-0.724638	0.237938	0.788694	-0.196939	-0.672015	0.278137	0.999649	-0.0489056	-0.513518	0.415707	0.843263	0.201063	-0.164541	0.566667	0.998003	0.143905	-0.33188	0.619689
Clostridium	0.0378899	-1.12793	-1.96232	-0.293537	0.0130173	-1.22692	-1.92446	-0.529377	0.000221852	-1.77216	-2.55711	-0.987211	0.217485	-1.14184	-2.37344	0.0897647	0.982265	-0.19647	-1.00618	0.61324	0.998003	0.311813	-0.492391	1.11602
Coprococcus	0.0214653	0.344428	0.109178	0.579679	0.24304	0.287242	-0.0386128	0.613097	0.869769	0.078379	-0.216601	0.37336	2.84374e-05	0.742389	0.450024	1.03475	0.162202	0.385778	0.0295492	0.742006	0.998003	0.123992	-0.156794	0.404779
Dorea	0.141069	-0.773452	-1.52974	-0.0171655	0.0144675	-1.01053	-1.64791	-0.373159	0.232717	-0.66152	-1.36617	0.0431289	0.0825355	-0.774533	-1.43986	-0.109202	0.0857703	-1.51644	-2.73661	-0.29628	0.0759066	-1.41868	-2.5153	-0.322054
Lachnospira	0.0424267	2.21454	0.531078	3.898	0.731216	0.709463	-0.777491	2.19642	0.340189	-2.5386	-5.78807	0.710871	0.999649	-0.207391	-2.13835	1.72357	0.982265	0.38449	-1.14104	1.91002	0.998003	-0.526125	-2.34307	1.29082
Moryella	0.807093	0.21032	-0.423069	0.843708	0.601501	0.286337	-0.199925	0.772599	0.235643	-0.530244	-1.11404	0.053548	0.0110089	-1.02001	-1.667	-0.373024	0.0177299	-1.22837	-1.99361	-0.463132	0.00496181	-1.26771	-1.93638	-0.599045
Oribacterium	0.373728	0.948545	-0.346354	2.24344	0.997713	-0.23995	-1.25792	0.778018	0.0317007	-2.27888	-3.77088	-0.786883	0.0665942	-2.81982	-5.11681	-0.52283	0.827757	-0.587527	-1.57055	0.395493	0.998003	-0.11117	-1.58963	1.36729
Roseburia	0.794542	-0.605938	-2.32734	1.11546	0.997713	-0.236302	-1.65132	1.17871	0.997175	20.159	-9658.54	9698.86	0.870636	-0.683209	-2.6441	1.27768	0.909828	-0.691199	-2.49363	1.11123	0.998003	-1.026	-3.85113	1.79913
Shuttleworthia	0.485774	0.442146	-0.308092	1.19238	0.24304	-0.841698	-1.75275	0.06935	0.788694	-0.595723	-2.29974	1.10829	0.257244	-1.07929	-2.31803	0.159453	0.909828	-0.449859	-1.40401	0.504295	0.798469	-0.572195	-1.53568	0.391289
Peptostreptococcaceae	0.892782	-0.401557	-2.38279	1.57968	0.526953	-6.27808	-15.7351	3.17899	0.0302873	-1.4068	-2.41979	-0.393815	0.0262319	-1.35937	-2.28215	-0.436583	0.527642	-0.337085	-0.765588	0.0914172	0.949226	0.196963	-0.57906	0.972986
Ruminococcaceae	0.573681	0.118304	-0.103615	0.340224	0.860793	-0.0710531	-0.247666	0.10556	0.812518	-0.0490994	-0.199521	0.101323	0.154232	-0.116273	-0.233257	0.000711975	0.0534504	-0.233908	-0.398494	-0.0693211	0.0281474	-0.199556	-0.33292	-0.066192
Ethanoligenens	0.997573	-0.0638172	-1.39747	1.26983	0.997713	-0.189521	-1.15019	0.771145	0.997175	0.124146	-0.609778	0.858071	0.614376	-0.482173	-1.38721	0.422868	0.880647	0.290457	-0.272494	0.853408	0.998003	0.0202772	-0.830327	0.870881
Oscillospira	0.427382	0.128884	-0.0650543	0.322822	0.24304	-0.175524	-0.374962	0.0239136	0.232717	-0.160614	-0.321833	0.00060571	0.00442963	-0.297093	-0.460639	-0.133546	0.000190171	-0.435142	-0.620009	-0.250274	1.02026e-09	-0.395795	-0.511575	-0.280015
Ruminococcus	0.0170237	0.32795	0.136387	0.519513	0.0694163	0.344532	0.0763326	0.612731	0.104719	-0.287841	-0.510764	-0.064918	0.0100933	-0.419571	-0.672463	-0.166678	0.0127451	-0.467334	-0.740429	-0.194238	0.0759066	-0.404772	-0.710074	-0.0994701
Erysipelotrichi	0.334469	0.370779	-0.221164	0.962723	0.239612	0.686934	-0.0396917	1.41356	1.47563e-05	0.929038	0.556004	1.30207	0.943281	0.0529499	-0.261219	0.367119	0.0922843	0.420674	0.0444936	0.796855	0.176651	0.481116	-0.000988762	0.96322
Erysipelotrichales	0.354688	0.370779	-0.221164	0.962723	0.311336	0.686934	-0.0396917	1.41356	2.10804e-05	0.929038	0.556004	1.30207	0.997107	0.0529499	-0.261219	0.367119	0.160906	0.420674	0.0444936	0.796855	0.197127	0.481116	-0.000988762	0.96322
Erysipelotrichaceae	0.453776	0.370779	-0.221164	0.962723	0.239612	0.686934	-0.0396917	1.41356	2.95126e-05	0.929038	0.556004	1.30207	0.997107	0.0529499	-0.261219	0.367119	0.141976	0.420674	0.0444936	0.796855	0.292736	0.481116	-0.000988762	0.96322
Allobaculum	0.951875	0.295831	-1.87985	2.47151	0.997713	18.991	-7817.88	7855.86	0.997175	0.111133	-2.03418	2.25645	0.40049	-1.08694	-2.57686	0.402974	0.997362	0.0939682	-0.641281	0.829217	0.998003	0.281721	-0.62486	1.1883
Coprobacillus	0.854821	0.22197	-0.599537	1.04348	0.130369	0.804482	0.0853338	1.52363	0.000221852	0.928435	0.52749	1.32938	0.458669	0.213663	-0.111699	0.539026	0.0177299	0.568207	0.210554	0.92586	0.0759066	0.590964	0.154878	1.02705
Turicibacter	0.02146	-3.16117	-5.29274	-1.02961	0.997713	-20.8438	-7102.51	7060.83	0.997175	-21.8037	-6982.62	6939.01	0.999649	-20.3003	-6003.96	5963.36	0.997362	-19.7802	-7276.92	7237.36	0.998003	-0.395164	-2.16583	1.3755
cc_115	0.427382	0.456028	-0.255639	1.16769	0.997713	0.108863	-1.03355	1.25127	0.120259	1.07248	0.181599	1.96337	0.999649	0.323247	-1.20025	1.84675	0.0770207	1.02239	0.248382	1.79639	0.482111	0.709872	-0.156346	1.57609
Turicibacteraceae	0.0334285	-3.16117	-5.29274	-1.02961	0.997713	-20.8438	-7102.51	7060.83	0.997175	-21.8037	-6982.62	6939.01	0.997107	-20.3003	-6003.96	5963.36	0.997362	-19.7802	-7276.92	7237.36	0.949226	-0.395164	-2.16583	1.3755
Turicibacterales	0.0191483	-3.16117	-5.29274	-1.02961	0.997713	-20.8438	-7102.51	7060.83	0.997161	-21.8037	-6982.62	6939.01	0.997107	-20.3003	-6003.96	5963.36	0.996958	-19.7802	-7276.92	7237.36	0.992721	-0.395164	-2.16583	1.3755
Dehalobacteriaceae	0.0666922	0.468529	0.0991839	0.837874	0.935789	0.09713	-0.248538	0.442798	0.62072	-0.183652	-0.53847	0.171166	0.0125986	-0.423064	-0.682617	-0.163511	0.00324459	-0.679868	-1.02405	-0.335685	0.29604	-0.293203	-0.600235	0.0138283
Dehalobacterium	0.050557	0.468529	0.0991839	0.837874	0.997713	0.09713	-0.248538	0.442798	0.679836	-0.183652	-0.53847	0.171166	0.0102656	-0.423064	-0.682617	-0.163511	0.00259567	-0.679868	-1.02405	-0.335685	0.33347	-0.293203	-0.600235	0.0138283
SMB53	0.997573	19.1762	-12109.6	12147.9					0.997175	19.3689	-7403.69	7442.42	0.999649	19.6828	-9036.52	9075.89	0.741172	1.06502	-0.455654	2.58569	0.998003	19.753	-8525.42	8564.93
Candidatus_Arthromitus	0.794542	1.99466	-3.53073	7.52004	0.997713	-0.482328	-3.04235	2.07769
Paenibacillaceae	0.317156	-1.79153	-4.06892	0.485872
Paenibacillus	0.340387	-1.79153	-4.06892	0.485872
Geobacillus									0.997175	0.161827	-1.40795	1.73161	0.999649	-0.000485079	-2.16254	2.16157					0.998003	-19.2863	-10811.8	10773.2
Bacteriodetes	0.0386991	-0.771121	-1.30044	-0.241796	0.14751	-0.555767	-1.06603	-0.0455082	0.997161	-0.042787	-0.407193	0.321619	0.0267161	0.494541	0.118148	0.870934	0.495808	0.161664	-0.150363	0.473691	0.997194	-0.0184312	-0.457109	0.420247
Bacteriodia	0.0170967	-0.770941	-1.30033	-0.241556	0.163988	-0.555779	-1.0661	-0.0454581	0.997161	-0.042787	-0.407193	0.321619	0.0350565	0.494577	0.118169	0.870986	0.402844	0.161664	-0.150363	0.473691	0.997194	-0.0184312	-0.457109	0.420247
Bacteroidales	0.0191483	-0.770941	-1.30033	-0.241556	0.229583	-0.555779	-1.0661	-0.0454581	0.997161	-0.042787	-0.407193	0.321619	0.0340548	0.494577	0.118169	0.870986	0.585329	0.161664	-0.150363	0.473691	0.997319	-0.0184312	-0.457109	0.420247
S24-7	0.0334285	-0.770941	-1.30033	-0.241556	0.161556	-0.555779	-1.0661	-0.0454581	0.997175	-0.042787	-0.407193	0.321619	0.0540871	0.494577	0.118169	0.870986	0.845128	0.161664	-0.150363	0.473691	0.998003	-0.0184312	-0.457109	0.420247
Cytophagia	0.0170967	-2.87836	-4.73284	-1.02387	0.740445	-0.383975	-2.00139	1.23344					0.997107	-19.5061	-9625.1	9586.09
Cytophagales	0.0191483	-2.87836	-4.73284	-1.02387	0.962578	-0.383975	-2.00139	1.23344					0.997107	-19.5061	-9625.1	9586.09
Flammeovirgaceae	0.0334285	-2.87836	-4.73284	-1.02387	0.935789	-0.383975	-2.00139	1.23344					0.997107	-19.5061	-9625.1	9586.09
Persicobacter	0.0204154	-2.87836	-4.73284	-1.02387	0.997713	-0.383975	-2.00139	1.23344					0.999649	-19.5061	-9625.1	9586.09
Tenericutes	0.395963	-0.401084	-1.16096	0.358791	0.411867	-0.366119	-1.13579	0.403552	0.997161	-0.338258	-1.1995	0.522984	0.459965	0.390116	-0.419527	1.19976	0.495808	0.510756	-0.365741	1.38725	0.997194	0.26172	-0.785142	1.30858
Mollicutes	0.410305	-0.401084	-1.16096	0.358791	0.499233	-0.366119	-1.13579	0.403552	0.997161	-0.338258	-1.1995	0.522984	0.804939	0.390116	-0.419527	1.19976	0.402844	0.510756	-0.365741	1.38725	0.873787	0.26172	-0.785142	1.30858
Anaeroplasmatales	0.904818	-0.153962	-1.03672	0.728791	0.748174	-0.499529	-1.48536	0.486301	0.933065	-2.11806	-5.9601	1.72398
Anaeroplasmataceae	0.908265	-0.153962	-1.03672	0.728791	0.801615	-0.499529	-1.48536	0.486301	0.602904	-2.11806	-5.9601	1.72398
Anaeroplasma	0.905952	-0.153962	-1.03672	0.728791	0.704642	-0.499529	-1.48536	0.486301	0.643815	-2.11806	-5.9601	1.72398
RF39	0.16508	-0.866318	-1.7792	0.0465673	0.831758	-0.306523	-1.14806	0.535017	0.996857	-0.333876	-1.19744	0.529685	0.837794	0.390116	-0.419527	1.19976	0.585329	0.510756	-0.365741	1.38725	0.992721	0.26172	-0.785142	1.30858
Unclassified_Family	0.198031	-0.845591	-1.73999	0.0488074	0.903013	-0.301465	-1.14109	0.53816	0.738741	-0.331076	-1.18727	0.525122	0.616866	0.389662	-0.415243	1.19457	0.7377	0.513064	-0.353548	1.37968	0.949226	0.26258	-0.779742	1.3049
Unclassified_Genus	0.0204154	-0.767733	-1.27547	-0.259997	0.130369	-0.545095	-1.02928	-0.0609049	0.788694	-0.111223	-0.432334	0.209888	0.124666	0.35283	0.0215736	0.684087	0.909828	0.09502	-0.162031	0.352071	0.998003	-0.0452773	-0.413036	0.322482
Acholeplasmatales	0.0894933	-2.48467	-4.72645	-0.242896	0.997713	-19.6676	-13467.1	13427.8
Acholeplasmataceae	0.115595	-2.48467	-4.72645	-0.242896	0.997713	-19.6676	-13467.1	13427.8
Candidatus_Phytoplasma	0.107851	-2.48467	-4.72645	-0.242896	0.997713	-19.6676	-13467.1	13427.8
Fusobacteria	0.239402	-4.13955	-9.53993	1.26082	0.411867	-3.027	-7.50335	1.44936	0.997161	-0.132582	-2.4672	2.20203	0.997107	20.0734	-10830.4	10870.5	0.749862	-0.425246	-3.03945	2.18896	0.997194	20.2473	-11262.8	11303.3
Fusobacteriia	0.249377	-4.13955	-9.53993	1.26082	0.329152	-3.027	-7.50335	1.44936	0.997161	-0.132582	-2.4672	2.20203	0.997107	20.0734	-10830.4	10870.5	0.749862	-0.425246	-3.03945	2.18896	0.997194	20.2473	-11262.8	11303.3
Fusobacteriales	0.253911	-4.13955	-9.53993	1.26082	0.518414	-3.027	-7.50335	1.44936	0.997161	-0.132582	-2.4672	2.20203	0.997107	20.0734	-10830.4	10870.5	0.910546	-0.425246	-3.03945	2.18896	0.997319	20.2473	-11262.8	11303.3
Leptotrichiaceae	0.317156	-4.13955	-9.53993	1.26082	0.526953	-3.027	-7.50335	1.44936	0.997175	-0.132582	-2.4672	2.20203	0.997107	20.0734	-10830.4	10870.5	0.97808	-0.425246	-3.03945	2.18896	0.998003	20.2473	-11262.8	11303.3
Streptobacillus	0.34728	-4.13955	-9.53993	1.26082	0.472906	-3.027	-7.50335	1.44936	0.997175	-0.132582	-2.4672	2.20203	0.999649	20.0734	-10830.4	10870.5	0.997362	-0.425246	-3.03945	2.18896	0.998003	20.2473	-11262.8	11303.3
Actinobateria	0.754026	0.123827	-0.446134	0.693787	0.0523198	-0.689595	-1.17963	-0.199559	0.0017556	-1.24414	-1.89871	-0.589575	2.22848e-07	-1.69356	-2.29116	-1.09596	0.00541886	-1.07281	-1.69149	-0.454118	0.0441928	-0.844149	-1.44042	-0.247883
Actinobacteria	0.825932	-0.385496	-2.46082	1.68983	0.898809	-0.178612	-2.23405	1.87682	0.703203	-0.869393	-2.20172	0.462935	0.943281	-0.279225	-1.93386	1.37541	0.27898	1.84599	-0.535873	4.22784	0.636728	3.27936	-2.5827	9.14142
Actinomycetales	0.904818	-0.385496	-2.46082	1.68983	0.997713	-0.178612	-2.23405	1.87682	0.996857	-0.572338	-1.93292	0.78824	0.997107	-0.279225	-1.93386	1.37541	0.437784	1.84599	-0.535873	4.22784	0.7017	3.27936	-2.5827	9.14142
Micrococcaceae	0.997266	19.1366	-7122.83	7161.1	0.860793	-0.857735	-2.82962	1.11415	0.602904	-0.971594	-2.62901	0.685825	0.997107	-18.9269	-6035.15	5997.29	0.954194	-0.285734	-1.73783	1.16636	0.481633	2.01169	-1.06011	5.0835
Coriobacteriia	0.810624	0.135161	-0.445979	0.716302	0.0410248	-0.690535	-1.17773	-0.203336	0.000945184	-1.24504	-1.90175	-0.588326	4.41083e-07	-1.69704	-2.2982	-1.09588	0.0043207	-1.08534	-1.71031	-0.460372	0.0271768	-0.918911	-1.54263	-0.29519
Coriobacteriales	0.904818	0.135161	-0.445979	0.716302	0.0986735	-0.690535	-1.17773	-0.203336	0.00135026	-1.24504	-1.90175	-0.588326	5.35601e-07	-1.69704	-2.2982	-1.09588	0.00565014	-1.08534	-1.71031	-0.460372	0.0349416	-0.918911	-1.54263	-0.29519
Coriobacteriaceae	0.892782	0.135161	-0.445979	0.716302	0.0410248	-0.690535	-1.17773	-0.203336	0.00113422	-1.24504	-1.90175	-0.588326	8.5066e-07	-1.69704	-2.2982	-1.09588	0.00997084	-1.08534	-1.71031	-0.460372	0.0281474	-0.918911	-1.54263	-0.29519
Adlercreutzia	0.876029	0.136356	-0.453606	0.726318	0.0694163	-0.647421	-1.15296	-0.141879	0.921306	0.0943695	-0.327319	0.516058	0.57738	-0.261642	-0.719249	0.195965	0.997362	-0.0263551	-0.428365	0.375655	0.998003	0.252032	-0.345422	0.849485
Nocardiaceae	0.997266	-19.8505	-11373.4	11333.7	0.997713	0.503678	-2.48894	3.4963					0.997107	19.5333	-8384.18	8423.24	0.997362	19.5171	-11113	11152.1
Rhodococcus	0.997573	-19.8505	-11373.4	11333.7	0.997713	0.503678	-2.48894	3.4963					0.999649	19.5333	-8384.18	8423.24	0.997362	19.5171	-11113	11152.1
Nesterenkonia	0.997573	19.1366	-7122.83	7161.1					0.788694	-0.960056	-3.57595	1.65584	0.788694	-0.960056	-3.57595	1.65584					0.998003	0.150485	-3.05062	3.35159
Coriobacterium													0.999649	-19.5707	-6716.07	6676.93	0.997362	-19.9397	-6916.17	6876.29	0.998003	-19.0005	-6161.77	6123.77
Arthrobacter					0.787818	-0.857735	-2.82962	1.11415	0.788694	-0.983067	-3.60874	1.6426	0.999649	-20.1754	-8518.4	8478.05	0.997362	-0.285734	-1.73783	1.16636	0.998003	19.4299	-5344.68	5383.54
Microbacteriaceae																	0.997362	20.3238	-12026.9	12067.5
Microbacterium																	0.997362	20.3238	-12026.9	12067.5
Propionibacteriaceae																	0.997362	19.5891	-8324.1	8363.27	0.998003	20.0081	-15650.3	15690.3
Propionibacterium																	0.997362	19.5891	-8324.1	8363.27	0.998003	20.0081	-15650.3	15690.3
Bifidobacteriales									0.997161	-20.3514	-7515.84	7475.14
Bifidobacteriaceae									0.997175	-20.3514	-7515.84	7475.14
Bifidobacterium									0.997175	-20.3514	-7515.84	7475.14
Atopobium									0.997175	-19.2911	-7643.71	7605.13	0.999649	-19.6019	-5245.1	5205.9	0.997362	-18.7187	-5504.94	5467.51	0.998003	-18.4452	-6562.23	6525.34
Proteobacteria	0.395963	1.10858	-1.02266	3.23981	0.411867	0.979658	-0.941029	2.90035	0.997161	0.217489	-1.19958	1.63456	0.399508	0.833184	-0.585473	2.25184	0.0372747	1.61966	0.398772	2.84055	0.988722	-0.549162	-2.00264	0.904318
Alphaproteobacteria	0.2401	1.80389	-0.383984	3.99177	0.329152	-1.42573	-3.50916	0.6577	0.997161	0.0931837	-1.31069	1.49706	0.943281	0.482381	-1.34327	2.30804	0.0922843	1.69333	0.180708	3.20595	0.653213	-0.678744	-2.12888	0.771389
Rhizobiales	0.28514	1.68479	-0.681883	4.05146	0.311336	-2.11523	-4.43672	0.206261	0.996857	-0.622836	-2.20629	0.960619	0.997107	0.19513	-1.91029	2.30055	0.910546	-0.303003	-1.98885	1.38285	0.987032	-0.546293	-2.33012	1.23754
Rhizobiaceae	0.360789	1.68479	-0.681883	4.05146	0.247092	-2.11523	-4.43672	0.206261	0.738741	-0.622836	-2.20629	0.960619	0.997107	0.19513	-1.91029	2.30055	0.85032	-1.03481	-3.29497	1.22536	0.949226	0.502823	-1.23389	2.23953
Betaproteobacteria	0.976842	0.023916	-1.5909	1.63873	0.898809	-0.183287	-3.00821	2.64164	0.997161	-20.6626	-9614.22	9572.89	0.997107	18.5012	-6318.98	6355.99	0.48797	-0.851099	-2.88837	1.18617	0.446699	-1.49055	-3.56744	0.586338
Burkholderiales	0.996122	0.023916	-1.5909	1.63873	0.997713	-0.183287	-3.00821	2.64164	0.997161	-20.6626	-9614.22	9572.89	0.997107	18.5012	-6318.98	6355.99	0.696768	-0.851099	-2.88837	1.18617	0.478606	-1.49055	-3.56744	0.586338
Comamonadaceae	0.997266	0.023916	-1.5909	1.63873	0.997713	-0.183287	-3.00821	2.64164	0.997175	-20.6626	-9614.22	9572.89	0.997107	18.5012	-6318.98	6355.99	0.85032	-0.851099	-2.88837	1.18617	0.481633	-1.49055	-3.56744	0.586338
Delftia	0.876029	-0.381549	-2.12891	1.36581	0.997713	19.345	-8845.65	8884.34	0.997175	-19.4509	-6801.63	6762.73	0.997175	-19.4509	-6801.63	6762.73	0.909828	-0.999926	-3.85753	1.85768	0.998003	19.6273	-8671.29	8710.54
Agrobacterium	0.382902	1.68479	-0.681883	4.05146	0.24304	-2.11523	-4.43672	0.206261	0.788694	-0.622836	-2.20629	0.960619	0.999649	0.19513	-1.91029	2.30055	0.909828	-1.03481	-3.29497	1.22536	0.998003	0.502823	-1.23389	2.23953
Gammaproteobacteria	0.334469	1.84947	-1.12506	4.824	0.329152	1.82918	-0.9482	4.60656	0.997161	0.641805	-1.31504	2.59865	0.81127	0.849522	-1.15268	2.85173	0.345995	2.49729	-1.20628	6.20086	0.997194	-0.18989	-2.25685	1.87707
Enterobacteriales	0.501383	1.46657	-1.51033	4.44347	0.997713	18.9334	-8242.99	8280.85	0.933065	1.26044	-0.930009	3.45089	0.997107	0.660815	-1.36184	2.68347	0.996958	20.1834	-10355.5	10395.8	0.997319	-0.29259	-2.47782	1.89264
Enterobacteriaceae	0.580863	1.46657	-1.51033	4.44347	0.997713	18.9334	-8242.99	8280.85	0.602904	1.26044	-0.930009	3.45089	0.880801	0.660815	-1.36184	2.68347	0.997362	20.1834	-10355.5	10395.8	0.998003	-0.29259	-2.47782	1.89264
Klebsiella	0.60969	1.46657	-1.51033	4.44347	0.997713	18.9334	-8242.99	8280.85	0.628019	1.26044	-0.930009	3.45089	0.88331	0.660815	-1.36184	2.68347	0.997362	20.1834	-10355.5	10395.8	0.998003	-0.29259	-2.47782	1.89264
Pseudomonadales	0.996122	18.0623	-5881.77	5917.89	0.997713	19.8748	-7933.31	7973.06	0.997161	-19.0009	-6780.33	6742.32	0.997107	20.4162	-9378.76	9419.59	0.696768	0.699127	-1.1182	2.51645
Xanthomonadales	0.996122	19.0862	-7678.45	7716.63	0.997713	-19.6476	-8628.2	8588.91													0.997319	18.632	-6525.98	6563.24
Xanthomonadaceae	0.997266	19.0862	-7678.45	7716.63	0.997713	-19.6476	-8628.2	8588.91													0.998003	18.632	-6525.98	6563.24
Stenotrophomonas	0.997573	19.0862	-7678.45	7716.63	0.997713	-19.6476	-8628.2	8588.91													0.998003	18.632	-6525.98	6563.24
Pseudomonadaceae	0.997266	18.0623	-5881.77	5917.89					0.997175	-20.2369	-11222.2	11181.8	0.997107	19.5333	-8384.18	8423.24	0.85032	0.699127	-1.1182	2.51645
Pseudomonas	0.997573	18.0623	-5881.77	5917.89					0.997175	-20.2369	-11222.2	11181.8	0.999649	19.5333	-8384.18	8423.24	0.909828	0.699127	-1.1182	2.51645
Moraxellaceae					0.997713	20.8053	-11877	11918.6
Acinetobacter					0.997713	20.8053	-11877	11918.6
Leptothrix					0.997713	-19.7483	-11504.8	11465.3									0.997362	-19.2276	-9925.82	9887.36	0.998003	-19.0421	-6542.47	6504.38
Caulobacterales									0.997161	0.116069	-2.25536	2.48749
Caulobacteraceae									0.997175	0.116069	-2.25536	2.48749
Phenylobacterium									0.997175	0.116069	-2.25536	2.48749
Bradyrhizobiaceae																	0.997362	19.82	-9437.51	9477.15	0.998003	-19.0872	-8439.23	8401.05
Afipia																	0.997362	19.82	-9437.51	9477.15	0.998003	-19.0872	-8439.23	8401.05
Sphingomonadales																	0.996958	19.7621	-6637.77	6677.3
Sphingomonadaceae																	0.997362	19.7621	-6637.77	6677.3
Sphingomonas																	0.997362	19.7621	-6637.77	6677.3
Rhodobacterales																					0.997319	-19.5771	-11440.6	11401.5
Rhodobacteraceae																					0.998003	-19.5771	-11440.6	11401.5
Paracoccus																					0.998003	-19.5771	-11440.6	11401.5
Deltaproteobacteria																					0.997194	-19.0404	-9440.25	9402.17
Desulfovibrionales																					0.997319	-19.0404	-9440.25	9402.17
Desulfovibrionaceae																					0.998003	-19.0404	-9440.25	9402.17
Desulfovibrio
Verrucomicrobia	0.239402	2.01806	-0.471035	4.50716	0.589285	0.338381	-0.890086	1.56685	0.997161	-0.0467804	-1.0572	0.963638	0.388768	-0.598136	-1.50151	0.305238	0.719139	-0.211568	-1.07046	0.647329	0.988722	0.453316	-0.544559	1.45119
Verrucomicrobiae	0.2401	2.01806	-0.471035	4.50716	0.736606	0.338381	-0.890086	1.56685	0.997161	-0.0467804	-1.0572	0.963638	0.544276	-0.598136	-1.50151	0.305238	0.681683	-0.211568	-1.07046	0.647329	0.653213	0.453316	-0.544559	1.45119
Verrucomicrobiales	0.235298	2.01806	-0.471035	4.50716	0.951922	0.338381	-0.890086	1.56685	0.997161	-0.0467804	-1.0572	0.963638	0.550755	-0.598136	-1.50151	0.305238	0.891432	-0.211568	-1.07046	0.647329	0.839845	0.453316	-0.544559	1.45119
Verrucomicrobiaceae	0.315767	2.01806	-0.471035	4.50716	0.935789	0.338381	-0.890086	1.56685	0.997175	-0.0467804	-1.0572	0.963638	0.403721	-0.598136	-1.50151	0.305238	0.918736	-0.211568	-1.07046	0.647329	0.832667	0.453316	-0.544559	1.45119
Akkermansia	0.329136	2.01806	-0.471035	4.50716	0.997713	0.338381	-0.890086	1.56685	0.997175	-0.0467804	-1.0572	0.963638	0.458669	-0.598136	-1.50151	0.305238	0.982265	-0.211568	-1.07046	0.647329	0.998003	0.453316	-0.544559	1.45119
Cyanobacteria	0.239402	1.18658	-0.237338	2.61051	0.411867	1.21677	-1.42191	3.85545
Chloroplast	0.2401	1.18658	-0.237338	2.61051	0.499233	1.21677	-1.42191	3.85545
Streptophyta	0.235298	1.18658	-0.237338	2.61051	0.768818	1.21677	-1.42191	3.85545
Chlorobi	0.823328	-0.106544	-1.04185	0.828759	0.411867	-0.997809	-2.51532	0.519705	0.997161	-0.0572083	-1.11449	1.00007	0.75173	0.302119	-1.03454	1.63878	0.495808	0.625559	-0.50838	1.7595	0.988722	0.498619	-0.931423	1.92866
BSV26	0.882137	-0.106544	-1.04185	0.828759	0.329152	-0.997809	-2.51532	0.519705	0.997161	-0.0572083	-1.11449	1.00007	0.943281	0.302119	-1.03454	1.63878	0.402844	0.625559	-0.50838	1.7595	0.769006	0.498619	-0.931423	1.92866
BSN164	0.960549	-0.106544	-1.04185	0.828759	0.518414	-0.997809	-2.51532	0.519705	0.997161	-0.0572083	-1.11449	1.00007	0.997107	0.302119	-1.03454	1.63878	0.585329	0.625559	-0.50838	1.7595	0.987032	0.498619	-0.931423	1.92866
Acidobacteria									0.997161	-19.4586	-10738.4	10699.4
DA052									0.997161	-19.4586	-10738.4	10699.4
Ellin6513									0.997161	-19.4586	-10738.4	10699.4
